# Supplementary material for: Mapping and annotating genomic loci to prioritize genes and implicate distinct polygenic adaptations for skin color
Source: Nat Commun. 2024 Jun 7;15:4874. doi: 10.1038/s41467-024-49031-4 (PMC11161515; doi:10.1038/s41467-024-49031-4)
Supplement: Supplementary file 4 — Supplementary Data 1–14 [file 41467_2024_49031_MOESM4_ESM.xlsx]

## Sheet: Data 1
Data 1. Summary of previously reported genetic studies on skin color.
PMID	Reported year	Study type	Reported trait	Reported phenotyping method (measured body part)	Initial stage		Follow-up stage		Data availability*	Reported genes
					N	Population	N	Population
15726415	2005	Candidate gene study	skin color	DermaSpectrometer (inner arm)	256	African-American	-	-	-	ASIP
17952075	2007	GWAS	skin pigmentation	Skin sensitivity to sun	2986	European	3932	European		MC1R
17999355	2007	GWAS	skin pigmentation (constitutive)	Chromameter CIE-LAB color	778	South Asian (UK)	235	South Asian (UK)	-	ATP8B4, CEP152, DUT, MYEF2, SHC4, SLC12A1, SLC24A5, SLC45A2, TYR
18483556	2008	GWAS	tanning ability	Questionnaire-based tanning ability evalutation	2166	European (US)	6999	European (US)	-	IRF4
19340012	2009	GWAS	tanning response	Questionnaire-based tanning ability evalutation	2287	European (US)	6155	European (US)	-	IRF4, MC1R, OCA2/HERC2
19890347	2010	GWAS	Vitiligo (skin pigmentation)	Generalized vitiligo	82	European	-	-		SMOC2
20221248	2010	Candidate gene study	skin pigmentation	DermaSpectrometer (inner arm)	122	East Asian (living in Canada)	207	Chinese (Han ancestry)	-	OCA2
20629734	2010	Candidate gene study	skin pigmentation	Self reported	644	Spanish	-	-		OCA2/HERC2
22198297	2012	GWLA (genome-wide linkage analysis)	constitutive skin color	Mexameter MX18® (buttock area)	344	Mongolian	-	-	-	ASAM, CLTC, ETS1, UBASH3B
22198722	2012	Candidate gene study	skin pigmentation	Melanin index using reflectometry	515	American and European	-	-		EGFR, OPRM1, SLC24A5, SLC45A2
22464347	2012	Candidate gene study	skin pigmentation	Self reported	2981	European	-	-		MC1R, SLC45A2, TYR
23052946	2012	Candidate gene study	skin color	Image-based RGB value	5860	Dutch (Netherland)	-	-	-	ASIP, BNC2, GATA3, HERC2, IRF4, MC1R, OCA2, TYR, UGT1A8
23118974	2012	GWAS	skin color	DermaSpectrometer melanin index	176	European (Ireland, Poland, Italy, Portugal)	294	European (Ireland, Poland, Italy, Portugal)	-	-
23548203	2013	GWAS	tanning ability	Questionnaire-based tanning ability evalutation	10183	European (US)	4504	European (US)	-	ASIP, IRF4, HERC2, MC1R, TYR
23555287	2013	GWAS	skin color	DSM II ColorMeter (upper inner arm)	699	African-European admixed	-	-	-	APBA2(near gene of OCA), SLC24A5, SLC45A2, TYR/GRM5
24244186	2013	Candidate gene study	skin pigmentation (constitutive)	DermaSpectrometer melanin index	1573	European / Asian	-	-	-	SLC24A5
25058410	2014	Candidate gene study	skin color	DSM II ColorMeter melanin index	1019	Cubanos	-	-		SLC24A5, SLC45A2
25705849	2015	GWAS	facial pigmented spots	Image-based digital quantification	2844	Dutch (Netherland)	599	Dutch (Netherland)	-	ASIP/RALY, IRF4, MC1R
25809079	2015	Candidate gene study	skin pigmentation (constitutive)	DSM II ColorMeter melanin index	419	East Asian (Canada)	-	-	-	OCA2
25963972	2015	GWAS	skin color	Image-based visual evaluation by dermatologist	12184	European (UK, Netherland, Australia)	5278	European (UK)	-	ASIP, HERC2/OCA2, IRF4, MC1R, SLC45A2
26918427	2016	Candidate gene study	skin pigmentation	DSM II ColorMeter melanin index (upper right and left inner arms)	533	Asian (West Maharashtra)	-	-	-	SLC24A5, SLC45A2, TYR
27534414	2016	Candidate gene study	skin color	DSM II dermospectrometer	245	Polish	-	-		MC1R, SLC45A2
27866970	2017	Candidate gene study	skin pigmentation	Dermaspectrometer (inner upper arm)	1167	South Asian	-	-	-	SLC24A5
28300201	2017	GWAS	skin color	DSM II ColorMeter	285	Hispanic, Latino (both US)	373	African (US)	-	BEND7/PRPF18, DUT, MYEF2, SLC24A5, SLC45A2
28985494	2017	GWAS	skin color	Self reported	112338	UK Biobank	-	-		BNC2, CHORDC1, RUNX2
29025994	2017	GWAS	skin color	DSM II ColorMeter	1570	African (Ethiopia, Tanzania, Botswana)	-	-	-	DDB1/TMEM138, HERC2/OCA2, MSFD12, SLC24A5
29109912	2017	GWAS	skin color	DSM II Dermaspectrometer	305	East Asian (Canada)	1473	Chinese	-	ZNF804B
29195075	2017	GWAS	skin pigmentation (constitutive)	DSM II ColorMeter	451	African	240	African	o	SLC24A5
28984396	2018	Candidate gene study	skin color	DSM Colorimeter II (inner upper arm)	299	Indian	-	-	-	CEP152, CTXN2-MYEF2, DUT, OCA2,SLC24A5
29739929	2018	GWAS	tanning response	Self-reported tanning ability evalutation	121296	European (UK)	55382	European (UK, Netherland, US), Australian	o	AHR/AGR3, ASIP/RALY, ATP11A, BNC2, DCT, EMX2, IRF4, KIAA0930, MC1R, OCA2/HERC2, PA2G4P4, PDE4B, PPARGC1B, RIPK5, SLC24A4, SLC45A2, TPCN2, TRPS1, TYR, TYRP1
29974532	2018	Candidate gene study	skin photosensitivity	Self-assessed skin sensitivity (using the Fitzpatrick skin-type score)	456	Spanish	-	-	-	HERC2, IRF4, MC1R, SLC45A2
30664655	2019	GWAS	skin color	DermaSpectrometer DSMEII	6357	Latin American (Brazil, Chile, Colombia, Mexico, Peru)	-	-	o	EMX2, HERC2, GRM5, IRF4, MFSD12, OCA2, SLC24A5, SLC45A2, TYR
30690034	2019	GWAS	tanning ability	Questionnaire-based tanning ability evalutation	4475	Japanese	4712	Japanese	o	BNC2, DBNDD1, KITLG, MFSD12, OCA2, RAB32, SLC6A17
30895295	2019	GWAS	skin pigmentation	DMS II Dermaspectrometer (inner skin of the upper right arm)	728	South Asian descent living in Canada (348) / India (480)	-	meta	-	SLC24A5
31315583	2019	GWAS	skin pigmentation	DSM II Derma Spectrometer (inner skin of upper right arm)	762	Cubanos	2104	four African admixed populations (meta)	o	GRM5/TYR, MFSD12, OCA2/HERC2/APBA2, SLC24A5, SLC45A2
31522824	2019	GWAS	skin pigmentation(constitutive)	Skin aging score system (SCINEXA)	1534	Han Chinese	964	Caucasian	-	ARHGEF7, PEX3
32385594	2020	Candidate gene study	skin pigmentation	UV Optimize Scientific 555	266	Mixed (European, Sub-Saharan African, American living in Brazil)	-	-		APBA2, ASIP, BNC2, HERC2, KITLG, GRM5/TYR, OCA2, SLC24A5, SLC45A2
32835660	2020	GWAS	facial pigmented spots	Image-based pigmented spot evaluation	11079	Korean	5940	Korean	o	BNC2, CDKN2B-AS1, LINC01877, MC1R, MFSD12, PPARGC1B
34648798	2021	GWAS	skin color	Image-based CIE-LAB color	11079	Korean	5940	Korean	o	BNC2, LINC00486, OCA2, SCARB1, SLC6A17, SYN2
34570997	2022	GWAS	skin color	Image-based ITA color value	6964	Chinese	2053	Chinese	o	OCA2, SLC24A2, SLC24A5
*GWAS summary statistics are publicly available.
Abbreviations: PMID, PubMed identifier; UK, United Kingdom; US, United State; GWAS, genome-wide association study.

## Sheet: Data 2
Data 2. Characteristics of the study participants in discovery set.
		Group A	Group B	Total
N		20538	27895	48433
L*		59.69 ± 4.04	58.65 ± 4.42	59.09 ± 4.29
a*		11.62 ± 3.07	13.21 ± 2.79	12.53 ± 3.01
b*		23.78 ± 3.48	24.52 ± 2.83	24.21 ± 3.14
Age (years)		43.77 ± 11.91	43.91 ± 12.32	43.85 ± 12.14
BMI (kb/m²)		22.99 ± 3.16	22.92 ± 3.14	22.96 ± 3.15
Females		18,226 (88.74%)	24,544 (87.99%)	42,770 (88.31%)
Menopause (% of females)		5,896 (32.35%)	8,438 (34.38%)	14,334 (33.51%)
Ethnicity	Korean	17,908 (87.19%)	23,987 (85.99%)	41,895 (86.51%)
	Chinese	1,505 (7.33%)	2,786 (9.99%)	4,291 (8.86%)
	Others	1,125 (5.48%)	1,122 (4.02%)	2,247 (4.64%)
Genotyping batch	Set I	16,275 (79.24%)	17,680 (63.38%)	33,955 (70.11%)
	Set II	394 (1.92%)	422 (1.51%)	816 (1.68%)
	Set III	3,869 (18.84%)	9,793 (35.11%)	13,662 (28.21%)
Sun exposure per day	>3 hours	3,548 (17.28%)	5,112 (18.33%)	8,660 (17.88%)
	1-3 hours	6,541 (31.85%)	9,181 (32.91%)	15,722 (32.46%)
	<1 hours	10,449 (50.88%)	13,602 (48.76%)	24,051 (49.66%)
Sunblock usage	Never	3,136 (15.27%)	4,161 (14.92%)	7,297 (15.07%)
	Seldom	5,569 (27.12%)	7,910 (28.36%)	13,479 (27.83%)
	Always	11,833 (57.62%)	15,824 (56.73%)	27,657 (57.10%)
Outdoor activities per week	3 or more times	6,618 (32.22%)	9,603 (34.43%)	16,221 (33.49%)
	Mainly on weekends	7,628 (37.14%)	10,462 (37.50%)	18,090 (37.35%)
	Rare	6,292 (30.64%)	7,830 (28.07%)	14,122 (29.16%)
Values are mean ± standard deviation for continuous data and counts (%) for discrete data.
CIE LAB values (L*, a*, and b*) were quantified by image analysis using the Janus III system (PIE Inc., Suwon, Korea) with a high-resolution camera (Canon DSLR, Sony, Japan). All other data in the table are self-reported data.
Abbreviations: BMI, body mass index.

## Sheet: Data 3
Data 3. The interplay between sun exposure variable and age group on skin color.
Phenotype	Model	Variable type	Variable	β	s.e.	L95	U95	t	P	Significant interaction	Increased effect size compared to Age group (< 37)
L*	Q4	Age	Age group (37-49)	-1.39752	0.152521	-1.69646	-1.09859	-9.1628	5.31457e-20	0	-
L*	Q4	Age	Age group (> 49)	-2.84811	0.156438	-3.15472	-2.5415	-18.2059	9.88324e-74	0	-
L*	Q4	Sun exposure	Q4	0.403005	0.0477947	0.309329	0.496681	8.43199	3.52214e-17	0	-
L*	Q4	interaction	Age group (37-49):Q4	-0.0850711	0.0613492	-0.205313	0.0351712	-1.38667	0.165551	0	-
L*	Q4	interaction	Age group (> 49):Q4	0.203152	0.0628213	0.0800249	0.32628	3.23381	0.00122259	1	1.50409
L*	Q5	Age	Age group (37-49)	-1.8499	0.176306	-2.19546	-1.50435	-10.4925	1.01773e-25	0	-
L*	Q5	Age	Age group (> 49)	-2.80762	0.178246	-3.15697	-2.45826	-15.7514	1.02915e-55	0	-
L*	Q5	Sun exposure	Q5	0.319453	0.0513995	0.218711	0.420194	6.21509	5.18526e-10	0	-
L*	Q5	interaction	Age group (37-49):Q5	0.0803113	0.0678097	-0.0525933	0.213216	1.18436	0.236277	0	-
L*	Q5	interaction	Age group (> 49):Q5	0.154743	0.0686824	0.0201275	0.289358	2.25302	0.0242641	1	1.4844
L*	Q6	Age	Age group (37-49)	-1.48758	0.12954	-1.74147	-1.23368	-11.4835	1.80276e-30	0	-
L*	Q6	Age	Age group (> 49)	-2.45988	0.129422	-2.71354	-2.20621	-19.0066	3.69831e-80	0	-
L*	Q6	Sun exposure	Q6	0.186018	0.0477399	0.09245	0.279587	3.8965	9.77677e-05	0	-
L*	Q6	interaction	Age group (37-49):Q6	-0.0594264	0.0600084	-0.177041	0.0581879	-0.990301	0.322033	0	-
L*	Q6	interaction	Age group (> 49):Q6	0.043818	0.0604977	-0.0747553	0.162391	0.724293	0.468891	0	-
a*	Q4	Age	Age group (37-49)	0.913804	0.115274	0.68787	1.13974	7.92721	2.30501e-15	0	-
a*	Q4	Age	Age group (> 49)	1.48058	0.118235	1.24884	1.71231	12.5223	6.68802e-36	0	-
a*	Q4	Sun exposure	Q4	-0.278688	0.0361229	-0.349487	-0.207888	-7.715	1.24078e-14	0	-
a*	Q4	interaction	Age group (37-49):Q4	0.0883655	0.0463673	-0.00251273	0.179244	1.90577	0.0566877	0	-
a*	Q4	interaction	Age group (> 49):Q4	-0.00903634	0.0474799	-0.102095	0.0840225	-0.190319	0.84906	0	-
a*	Q5	Age	Age group (37-49)	1.38403	0.133085	1.12318	1.64487	10.3996	2.70342e-25	0	-
a*	Q5	Age	Age group (> 49)	1.58673	0.134549	1.32302	1.85044	11.793	4.8543e-32	0	-
a*	Q5	Sun exposure	Q5	-0.198734	0.0387989	-0.274778	-0.122689	-5.12215	3.0362e-07	0	-
a*	Q5	interaction	Age group (37-49):Q5	-0.0906637	0.0511861	-0.190987	0.00965925	-1.77126	0.0765266	0	-
a*	Q5	interaction	Age group (> 49):Q5	-0.0397257	0.0518449	-0.14134	0.0618885	-0.76624	0.443538	0	-
a*	Q6	Age	Age group (37-49)	1.18898	0.0976752	0.997536	1.38042	12.1728	5.05996e-34	0	-
a*	Q6	Age	Age group (> 49)	1.59725	0.0975863	1.40598	1.78852	16.3676	5.35518e-60	0	-
a*	Q6	Sun exposure	Q6	-0.100023	0.0359965	-0.170575	-0.029471	-2.77868	0.00546082	0	-
a*	Q6	interaction	Age group (37-49):Q6	-0.0306127	0.0452472	-0.119296	0.0580702	-0.676566	0.498685	0	-
a*	Q6	interaction	Age group (> 49):Q6	-0.069794	0.0456161	-0.1592	0.0196119	-1.53003	0.126018	0	-
b*	Q4	Age	Age group (37-49)	1.4908	0.125354	1.24511	1.73649	11.8927	1.48535e-32	0	-
b*	Q4	Age	Age group (> 49)	2.7733	0.128574	2.5213	3.0253	21.5698	1.52889e-102	0	-
b*	Q4	Sun exposure	Q4	-0.306148	0.0392815	-0.383138	-0.229158	-7.7937	6.6807e-15	0	-
b*	Q4	interaction	Age group (37-49):Q4	0.275222	0.0504217	0.176398	0.374047	5.45841	4.83556e-08	1	0.101016
b*	Q4	interaction	Age group (> 49):Q4	0.135396	0.0516315	0.0341998	0.236592	2.62235	0.00873631	1	0.557744
b*	Q5	Age	Age group (37-49)	1.78675	0.14472	1.50311	2.0704	12.3463	5.99771e-35	0	-
b*	Q5	Age	Age group (> 49)	3.33442	0.146312	3.04765	3.62118	22.7898	3.68191e-114	0	-
b*	Q5	Sun exposure	Q5	0.102032	0.0421909	0.0193396	0.184725	2.41835	0.0155961	0	-
b*	Q5	interaction	Age group (37-49):Q5	0.136033	0.0556611	0.0269393	0.245127	2.44395	0.0145321	1	2.33324
b*	Q5	interaction	Age group (> 49):Q5	-0.0921886	0.0563775	-0.202686	0.0183092	-1.6352	0.102015	0	-
b*	Q6	Age	Age group (37-49)	2.02854	0.105968	1.82085	2.23623	19.143	2.79201e-81	0	-
b*	Q6	Age	Age group (> 49)	3.03469	0.105871	2.82718	3.24219	28.664	1.06923e-178	0	-
b*	Q6	Sun exposure	Q6	-0.247237	0.0390526	-0.323778	-0.170695	-6.33087	2.4664e-10	0	-
b*	Q6	interaction	Age group (37-49):Q6	0.0556597	0.0490886	-0.0405522	0.151872	1.13386	0.25686	0	-
b*	Q6	interaction	Age group (> 49):Q6	0.0225023	0.0494889	-0.0744942	0.119499	0.454693	0.649333	0	-
Model: CIE LAB value ~ (Sun esposure) + (Age group) + (Sun esposure) * (Age group) + other covariates
Covariants: camera resolution groups, measurement month, genotyping array, and the first 10 principal components
Abbreviations: Q4, average sun exposure per day; Q5, sunblock usage; Q6, frequency of outdoor activity.

## Sheet: Data 4
Data 4. Detailed summary statistics for the 26 lead variants in the discovery and replication GWAS.
rsID	GRCh37	Traits	Nearest or colocalized genes	Function	A1	A2	EAF	Discovery GWAS									GWAS without the inverse normal transformation									Replication GWAS
								L*			a*			b*			L*			a*			b*			L*					a*					b*
								β	s.e.	P	β	s.e.	P	β	s.e.	P	β	s.e.	P	β	s.e.	P	β	s.e.	P	β	s.e.	P	Proxy	r2	β	s.e.	P	Proxy	r2	β	s.e.	P	Proxy	r2
Previously unreported loci
rs7520584	1:54000726	(L*),a*	GLIS1	intronic	G	A	0.497	-0.0289	0.0068	1.928e-05	0.04	0.0068	4.708e-09	0.0084	0.0068	0.2175	-0.0872	0.0284	0.002136	0.0965	0.0194	6.627e-07	0.0214	0.0203	0.291	-0.011	0.0203	0.5879	-	1	-0.011	0.0205	0.5916	-	1	0.0019	0.0204	0.9258	-	1
rs702488	1:54204324	L*,a*	GLIS1	upstream	T	C	0.231	-0.0447	0.0081	3.359e-08	0.0479	0.0081	2.705e-09	0.0151	0.008	0.06009	-0.1531	0.0337	5.511e-06	0.1124	0.023	9.864e-07	0.0231	0.024	0.3361	-0.0509	0.0252	0.0434	1:54198925:C:T	0.824585	0.018	0.0246	0.4643	-	1	-0.0273	0.0245	0.2652	-	1
rs7529037	1:205637501	L*,(a*),(b*)	SLC45A3*, RAB29*, NUCKS1*, PM20D1*	intronic	G	C	0.457	0.0461	0.0069	1.887e-11	-0.0318	0.0068	3.217e-06	-0.031	0.0068	5.336e-06	0.1556	0.0285	4.768e-08	-0.0753	0.0194	0.0001046	-0.0613	0.0203	0.002487	0.0051	0.0202	0.8007	-	1	0.0056	0.0204	0.7837	-	1	0.033	0.0203	0.104	-	1
rs75998173	1:219110527	(L*),a*	MIR548F3	regulatory	G	A	0.029	0.0767	0.0202	0.000145	-0.113	0.0202	2.155e-08	-0.0565	0.0202	0.005227	0.304	0.0845	0.0003201	-0.3037	0.0574	1.225e-07	-0.2053	0.0598	0.0005943	-0.1285	0.0549	0.01925	-	1	0.0051	0.0554	0.9267	-	1	-0.0257	0.0551	0.6409	-	1
rs9853827	3:139002193	L*,a*	PISRT1, MRPS22	regulatory	T	A	0.409	0.0394	0.007	1.565e-08	-0.0422	0.0069	1.14e-09	-0.0095	0.0069	0.1694	0.1629	0.029	1.959e-08	-0.12	0.0197	1.149e-09	-0.0272	0.0206	0.186	0.0312	0.0205	0.128	-	1	-0.0197	0.0207	0.3413	-	1	0.0248	0.0206	0.2286	-	1
rs7667134	4:166643609	a*,b*	LINC01179, KLHL2*	intronic	T	A	0.401	-0.0164	0.007	0.0186	0.0578	0.0069	7.483e-17	-0.0386	0.0069	2.357e-08	-0.0634	0.029	0.02885	0.1474	0.0198	1.017e-13	-0.1195	0.0207	7.412e-09	0.0034	0.021	0.8714	-	1	0.028	0.0212	0.1866	-	1	-0.0168	0.0211	0.4259	-	1
rs9361843	6:82287485	L*,a*,(b*)	BCKDHB, TENT5A*	intergenic	T	A	0.438	0.0378	0.0069	3.679e-08	-0.0381	0.0068	2.42e-08	-0.023	0.0069	0.0008779	0.1606	0.0287	2.203e-08	-0.112	0.0195	9.438e-09	-0.0808	0.0204	7.266e-05	0.0288	0.0202	0.1539	-	1	-0.0342	0.0204	0.09365	-	1	-0.0336	0.0203	0.09789	-	1
rs6977057	7:96399494	(L*),a*	SEM1, LOC105375414, DLX6*	intergenic	C	T	0.335	-0.0391	0.0072	5.013e-08	0.0402	0.0071	1.759e-08	0.0002	0.0072	0.9779	-0.1332	0.0299	8.538e-06	0.0987	0.0204	1.349e-06	0.0128	0.0213	0.5475	-0.0063	0.0211	0.7653	-	1	0.0149	0.0213	0.4842	-	1	0.0005	0.0212	0.9812	-	1
rs3740342	10:88428718	(L*),a*,(b*)	LDB3*, OPN4*	intronic	T	C	0.454	-0.0237	0.0069	0.0005566	0.0386	0.0068	1.584e-08	0.0226	0.0068	0.0009069	-0.088	0.0285	0.002017	0.1079	0.0194	2.708e-08	0.075	0.0203	0.0002147	-0.0079	0.02	0.6928	-	1	0.0095	0.0202	0.6381	-	1	-0.0069	0.0201	0.7314	-	1
rs2957668	11:10404382	L*,a*	CAND1.11, CTR9*	intronic	T	C	0.483	-0.0395	0.0068	5.209e-09	0.0515	0.0068	4.66e-14	-0.0039	0.0068	0.5669	-0.1363	0.0284	1.589e-06	0.1322	0.0194	9.668e-12	0.0018	0.0203	0.9292	-0.0371	0.0198	0.06097	-	1	0.0396	0.02	0.0477	-	1	-0.0015	0.0199	0.9399	-	1
rs10899491	11:78106305	L*	GAB2, USP35*	intronic	C	T	0.38	-0.0393	0.0071	2.727e-08	0.016	0.007	0.02291	0.0064	0.007	0.3616	-0.152	0.0293	2.157e-07	0.0457	0.02	0.02244	0.0273	0.0209	0.1909	-0.0103	0.0207	0.6188	-	1	-0.0503	0.0209	0.0161	-	1	0.0091	0.0208	0.6617	-	1
rs9924126	16:81283598	b*	BCO1	intronic	G	A	0.321	-0.007	0.0073	0.336	0.0109	0.0073	0.1375	0.0408	0.0073	2.491e-08	-0.0334	0.0304	0.2724	0.0323	0.0207	0.1192	0.1183	0.0216	4.219e-08	0.0304	0.0214	0.1554	-	1	0.0099	0.0216	0.6467	-	1	0.0149	0.0215	0.4883	-	1
Previously reported loci
rs6689641	1:110720400	L*,(a*),b*	SLC6A17*	intronic	G	A	0.344	0.0529	0.0072	1.647e-13	-0.0362	0.0071	3.904e-07	-0.0717	0.0071	7.112e-24	0.191	0.0299	1.739e-10	-0.0886	0.0204	1.439e-05	-0.1955	0.0213	4.005e-20	0.0452	0.0203	0.02597	-	1	-0.0326	0.0205	0.1118	-	1	-0.0385	0.0204	0.05913	-	1
rs10173066	2:33057305	(L*),b*	LINC00486, LTBP1*	intronic	C	G	0.417	0.0289	0.0069	2.562e-05	-0.0091	0.0069	0.1892	-0.0568	0.0069	2.1e-16	0.0985	0.0288	0.0006272	-0.0155	0.0196	0.4293	-0.1471	0.0205	6.62e-13	0.0259	0.0204	0.2042	-	1	-0.0076	0.0206	0.7122	-	1	-0.0353	0.0205	0.08508	-	1
rs10929285	2:234613677	b*	UGT1A6, SNORC*	intronic	T	G	0.427	0.008	0.0069	0.2439	0.0027	0.0068	0.6926	-0.0539	0.0069	6.354e-15	0.0297	0.0287	0.3008	0.0039	0.0196	0.8424	-0.1458	0.0205	1.052e-12	0.0204	0.0201	0.3101	-	1	-0.0197	0.0203	0.3318	-	1	-0.0572	0.0202	0.00463	-	1
rs3773364	3:12189968	(L*),a*	SYN2	intronic	G	A	0.455	-0.0345	0.0069	5.036e-07	0.0518	0.0068	3.324e-14	0.0189	0.0068	0.005525	-0.1096	0.0285	0.0001202	0.1269	0.0194	6.223e-11	0.0409	0.0203	0.04356	-0.0375	0.0202	0.06339	-	1	0.0606	0.0204	0.002972	-	1	0.0462	0.0203	0.02285	-	1
rs77310623	6:146871819	L*,(a*),b*	RAB32	intronic	A	G	0.074	0.0969	0.013	9.642e-14	-0.0537	0.013	3.856e-05	-0.0881	0.013	1.287e-11	0.3174	0.0543	4.898e-09	-0.1237	0.0371	0.0008526	-0.2262	0.0387	5.093e-09	-	-	-	-	-	-	-	-	-	-	-	-	-	-	-
rs800884	8:116502628	L*,b*	TRPS1	intronic	C	A	0.193	0.0585	0.0086	1.075e-11	-0.0123	0.0087	0.1557	-0.0486	0.0086	1.865e-08	0.242	0.036	1.863e-11	-0.0523	0.0246	0.03344	-0.1596	0.0256	4.788e-10	0.05	0.0252	0.04724	-	1	-0.0364	0.0254	0.1518	-	1	-0.0497	0.0253	0.04948	-	1
rs16935073	9:16795790	L*,b*	BNC2	intronic	C	A	0.423	0.0847	0.007	5.385e-34	-0.0186	0.0069	0.007285	-0.085	0.0069	9.59e-35	0.2856	0.0289	5.078e-23	-0.0369	0.0197	0.06123	-0.2203	0.0206	9.091e-27	0.0488	0.022	0.02654	-	1	-0.026	0.0222	0.2415	-	1	-0.0521	0.0221	0.0184	-	1
rs72620727	12:89110410	L*,a*,b*	KITLG, LINC02458, TMTC3*	intergenic	C	A	0.375	0.1014	0.0071	1.215e-46	-0.0476	0.007	1.306e-11	-0.1077	0.007	3.372e-53	0.3557	0.0293	6.954e-34	-0.1138	0.02	1.31e-08	-0.2842	0.0209	3.222e-42	0.057	0.0215	0.008022	-	1	-0.0041	0.0216	0.8495	-	1	-0.0882	0.0216	4.439e-05	-	1
rs10846744	12:125312425	a*,b*	SCARB1	intronic	G	C	0.323	0.0211	0.0073	0.003731	-0.0577	0.0073	3.773e-15	-0.1189	0.0073	2.481e-59	0.106	0.0305	0.0005177	-0.1718	0.0208	1.622e-16	-0.346	0.0217	2.546e-57	-0.0107	0.0216	0.6203	-	1	-0.0327	0.0218	0.1336	-	1	-0.0604	0.0217	0.005379	-	1
rs728404	15:28200042	L*,a*,b*	OCA2	intronic	C	T	0.117	-0.1781	0.0107	1.08e-62	0.0612	0.0106	7.775e-09	0.1572	0.0106	5.321e-50	-0.6549	0.0444	2.756e-49	0.1627	0.0303	7.749e-08	0.4406	0.0315	2.004e-44	-0.0853	0.0317	0.007127	-	1	-0.0643	0.0317	0.04252	15:28202573:A:G	0.806866	0.0973	0.0318	0.002215	-	1
rs74653330	15:28228553	L*,a*,b*	OCA2	missense	T	C	0.065	0.3451	0.0138	2.37e-137	-0.127	0.0139	5.117e-20	-0.3752	0.0138	3.64e-162	1.2515	0.0578	6.44e-104	-0.3252	0.0394	1.609e-16	-1.0145	0.0411	2.79e-134	0.297	0.0396	6.382e-14	-	1	-0.089	0.04	0.02608	-	1	-0.2427	0.0398	1.074e-09	-	1
rs12598316	16:89916600	L*,(b*)	SPIRE2*, DEF8*, CPNE7*	intronic	A	C	0.132	0.0587	0.01	5.06e-09	-0.0023	0.0101	0.8197	-0.0516	0.0101	2.947e-07	0.2328	0.0421	3.301e-08	-0.0148	0.0288	0.6068	-0.1291	0.0299	1.567e-05	-0.0029	0.0306	0.9245	-	1	0.011	0.0309	0.7219	-	1	-0.0688	0.0308	0.0255	-	1
rs33932559	16:89986025	L*,b*	MC1R	missense	C	T	0.033	0.1178	0.0191	6.393e-10	-0.0238	0.0191	0.2118	-0.1258	0.019	3.662e-11	0.468	0.0796	4.108e-09	-0.0874	0.0543	0.1073	-0.3717	0.0564	4.516e-11	0.1326	0.0507	0.008913	-	1	-0.005	0.0511	0.9221	-	1	-0.005	0.0509	0.9217	-	1
rs2240751	19:3548231	a*,(b*)	MFSD12	missense	G	A	0.332	-0.017	0.0073	0.01946	0.0403	0.0072	2.567e-08	0.0296	0.0072	4.118e-05	-0.0508	0.0302	0.09287	0.0978	0.0206	2.126e-06	0.0623	0.0215	0.003728	-0.0454	0.021	0.03063	-	1	0.0445	0.0212	0.03581	-	1	0.0176	0.0211	0.4042	-	1
If the LD proxy replicated the lead variant in Replication GWAS, the statistics of the LD proxy were filled in.
Abbreviations: GRCh37, chromosome number and base pair position (GRCh37/hg19); traits, genome-wide significant trait (nominally significant (P < 0.05/23) trait); A1, effective allele; A2, non-effective allele; β, coefficient of each SNP estimated by linear regression; s.e., standard error; EAF, effective allele frequency in the study sample; P, P-value of β; Proxy, LD proxy of the lead variant (G…

## Sheet: Data 5
Data 5. Independent nonsynonymous variants associated with skin color identified through meta-analysis of GWAS (P < 5.44e-06).
rsID	GRCh37	AA changes	Corresponding gene	Traits	A1	A2	L*			a*			b*			EAF	EAF in gnomAD
							β	s.e.	P	β	s.e.	P	β	s.e.	P		EAS	EUR	AFR	AMR	SAS
Previously unreported loci
rs2511188	11:77920930	p.Ile677Val	USP35*	L*	G	A	-0.035	0.0071	7.421e-07	0.0117	0.007	0.0962	0.0006	0.0071	0.9328	0.372	0.389	0.211	0.43	0.37	0.302
Previously reported loci
rs12737742	1:110709720	p.Ala57Thr	SLC6A17*	L*, b*	A	G	0.0404	0.0082	8.304e-07	-0.0247	0.0082	0.002453	-0.0559	0.0081	6.281e-12	0.2234	0.21	0.459	0.09	0.212	0.346
rs6759892	2:234601669	p.Ser7Ala	UGT1A6	b*	G	T	-0.0134	0.0078	0.08533	0.0034	0.0078	0.6649	0.0514	0.0078	5.167e-11	0.2514	0.226	0.405	0.375	0.375	0.454
rs6431625	2:234637912	p.Val47Ala	UGT1A3	b*	C	T	-0.0179	0.0103	0.08372	-0.0039	0.0104	0.7076	0.0693	0.0104	2.343e-11	0.1228	0.124	0.431	0.67	0.351	0.427
rs77028313	12:88547213	p.Lys112Arg	TMTC3*	L*, b*	G	A	0.0559	0.012	3.125e-06	-0.0256	0.012	0.0333	-0.0852	0.012	1.228e-12	0.08777	0.04392	0.0007	0	0.0003669	0.00255
rs2293440	12:125270773	p.Cys511Arg	SCARB1	a*, b*	G	A	-0.0121	0.0069	0.07801	0.036	0.0068	1.353e-07	0.0869	0.0068	2.819e-37	0.4446	0.4288	0.03522	0.3765	0.2629	0.07451
rs74653330	15:28228553	p.Ala481Thr	OCA2	L*, a*, b*	T	C	0.3451	0.0138	2.37e-137	-0.127	0.0139	5.117e-20	-0.3752	0.0138	3.64e-162	0.06465	0.02411	0.002802	0.0002003	0.00237	0.0009146
rs2228479	16:89985940	p.Val92Met	MC1R	L*, b*	A	G	0.0557	0.0097	1.055e-08	-0.0035	0.0097	0.7178	-0.0518	0.0097	8.168e-08	0.1446	0.2773	0.08404	0.01607	0.04537	0.02412
rs33932559	16:89986025	p.Ile120Thr	MC1R	L*, b*	C	T	0.1178	0.0191	6.393e-10	-0.0238	0.0191	0.2118	-0.1258	0.019	3.662e-11	0.03287	0.03783	0	0	0.000481	0.00121
rs2240751	19:3548231	p.Tyr182His	MFSD12	a*, (b*)	G	A	-0.017	0.0073	0.01946	0.0403	0.0072	2.567e-08	0.0296	0.0072	4.118e-05	0.3323	0.2672	0.009994	0.004562	0.1973	0.01213
Top variant did not pass the genome-wide significant level
rs34109614	6:35748931	p.Phe15Ser	CLPSL1	b*	C	T	-0.0023	0.0076	0.7617	0.0196	0.0075	0.009363	0.0364	0.0076	1.807e-06	0.2848	0.2832	0.315	0.3408	0.1827	0.2933
rs11235604	11:72533536	p.Arg220Trp	ATG16L2	L*	T	C	0.0551	0.0117	2.398e-06	-0.0157	0.0117	0.1804	-0.0266	0.0117	0.0229	0.09281	0.09396	6.266e-05	8.1e-05	0.000172	0.0005236
Independent nonsynonymous variants that passed Bonferroni’s correction threshold for a total of 9,183 independent nonsynonymous variants (P < 5.44e-06).
Colocalized genes in skin tissues are marked with an asterisk.
Abbreviations: GRCh37, chromosome number and base pair position (GRCh37/hg19); Traits, significant trait (nominal significant trait); AA changes, amino acid changes of canonical transcript; A1, effective allele; A2, non-effective allele; β, coefficient of each SNP estimated by linear regression; s.e., standard error; EAF, effective allele frequency in this study sample; P, P-value of β; gnomAD, t…

## Sheet: Data 6
Data 6. Characteristics of the study participants in the replication set.
		Group A	Group B	Total
N		1723	3269	4992
L*		60.89 ± 4.26	60.03 ± 4.38	60.32 ± 4.36
a*		13.26 ± 3.85	13.38 ± 3.05	13.34 ± 3.35
b*		29.10 ± 4.08	28.73 ± 3.28	28.85 ± 3.58
Age (years)		46.47 ± 12.35	45.65 ± 12.80	45.93 ± 12.65
BMI (kb/m²)		22.89 ± 3.19	23.06 ± 3.16	23.00 ± 3.17
Females		1,548 (89.84%)	2,814 (86.08%)	4,362 (87.38%)
Menopause (% of females)		646 (41.73%)	1,099 (39.05%)	1,745 (40.00%)
Ethnicity	Korean	1,644 (95.41%)	3,115 (95.29%)	4,759 (95.33%)
	Chinese	38 (2.21%)	44 (1.35%)	82 (1.64%)
	Others	41 (2.38%)	110 (3.36%)	151 (3.02%)
Sun exposure per day	>3 hours	337 (19.56%)	623 (19.06%)	960 (19.23%)
	1-3 hours	467 (27.10%)	1,015 (31.05%)	1,482 (29.69%)
	<1 hours	919 (53.34%)	1,631 (49.89%)	2,550 (51.08%)
Sunblock usage	Never	260 (15.09%)	540 (16.51%)	800 (16.03%)
	Seldom	398 (23.10%)	864 (26.43%)	1,262 (25.28%)
	Always	1,065 (61.81%)	1,865 (57.05%)	2,930 (58.69%)
Outdoor activities per week	3 or more times	587 (34.07%)	1,217 (37.23%)	1,804 (36.14%)
	Mainly on weekends	624 (36.22%)	1,210 (37.01%)	1,834 (36.74%)
	Rare	512 (29.72%)	842 (25.76%)	1,354 (27.12%)
Values are mean ± standard deviation for continuous data and counts (%) for discrete data.
CIE LAB values (L*, a*, and b*) were quantified by image analysis using the Janus III system (PIE Inc., Suwon, Korea) with a high-resolution camera (Canon DSLR, Sony, Japan). All other data in the table are self-reported data.
Abbreviations: BMI, body mass index.

## Sheet: Data 7
Data 7. Characteristics of the study participants in the cross-validation group.
		Total	Group I	Group II	Group III	Group IV	Group V	Group VI	Group VII	Group VIII	Group IX	Group X
N		48433	4846	4843	4843	4843	4843	4843	4843	4843	4843	4843
L*		59.09 ± 4.29	59.07 ± 4.42	59.08 ± 4.31	59.05 ± 4.30	59.12 ± 4.26	59.02 ± 4.26	59.06 ± 4.24	59.12 ± 4.31	59.17 ± 4.28	59.13 ± 4.26	59.12 ± 4.26
a*		12.53 ± 3.01	12.60 ± 3.05	12.55 ± 3.01	12.55 ± 3.02	12.51 ± 2.99	12.58 ± 3.02	12.54 ± 3.02	12.51 ± 3.04	12.47 ± 3.01	12.50 ± 3.00	12.50 ± 2.99
b*		24.21 ± 3.14	24.23 ± 3.14	24.23 ± 3.11	24.26 ± 3.17	24.20 ± 3.08	24.24 ± 3.07	24.21 ± 3.19	24.14 ± 3.17	24.19 ± 3.16	24.21 ± 3.17	24.15 ± 3.18
Age (years)		43.85 ± 12.14	43.86 ± 11.94	43.95 ± 12.30	43.80 ± 12.21	43.71 ± 12.07	44.22 ± 12.16	44.12 ± 12.32	43.60 ± 12.06	43.81 ± 12.26	43.69 ± 11.95	43.74 ± 12.17
Females		42,770 (88.31%)	4,277 (88.26%)	4,277 (88.31%)	4,277 (88.31%)	4,277 (88.31%)	4,277 (88.31%)	4,277 (88.31%)	4,277 (88.31%)	4,277 (88.31%)	4,277 (88.31%)	4,277 (88.31%)
Camera resolution group A		20,538 (42.40%)	2,052 (42.34%)	2,054 (42.41%)	2,054 (42.41%)	2,054 (42.41%)	2,054 (42.41%)	2,054 (42.41%)	2,054 (42.41%)	2,054 (42.41%)	2,054 (42.41%)	2,054 (42.41%)
Ethnicity	Korean	41,895 (86.51%)	4,223 (87.14%)	4,199 (86.70%)	4,204 (86.81%)	4,202 (86.76%)	4,212 (86.97%)	4,201 (86.74%)	4,110 (84.86%)	4,188 (86.48%)	4,176 (86.23%)	4,180 (86.31%)
	Chinese	4,291 (8.86%)	419 (8.65%)	417 (8.61%)	415 (8.57%)	424 (8.75%)	411 (8.49%)	408 (8.42%)	480 (9.91%)	441 (9.11%)	446 (9.21%)	430 (8.88%)
	Others	2,247 (4.64%)	204 (4.21%)	227 (4.69%)	224 (4.63%)	217 (4.48%)	220 (4.54%)	234 (4.83%)	253 (5.22%)	214 (4.42%)	221 (4.56%)	233 (4.81%)
Genotyping batch	Set I	33,955 (70.11%)	3,366 (69.46%)	3,318 (68.51%)	3,395 (70.10%)	3,453 (71.30%)	3,409 (70.39%)	3,415 (70.51%)	3,458 (71.40%)	3,367 (69.52%)	3,403 (70.27%)	3,371 (69.61%)
	Set II	816 (1.68%)	93 (1.92%)	84 (1.73%)	70 (1.45%)	87 (1.80%)	89 (1.84%)	82 (1.69%)	84 (1.73%)	63 (1.30%)	81 (1.67%)	83 (1.71%)
	Set III	13,662 (28.21%)	1,387 (28.62%)	1,441 (29.75%)	1,378 (28.45%)	1,303 (26.90%)	1,345 (27.77%)	1,346 (27.79%)	1,301 (26.86%)	1,413 (29.18%)	1,359 (28.06%)	1,389 (28.68%)
Values are mean ± standard deviation for continuous data and counts (%) for discrete data.
CIE LAB values (L*, a*, and b*) were quantified by image analysis using the Janus III system (PIE Inc., Suwon, Korea) with a high-resolution camera (Canon DSLR, Sony, Japan). All other data in the table are self-reported.

## Sheet: Data 8
Data 8. The power-adjusted transferability (PAT) ratio of the lead variants in the replication cohort and 10-fold cross-validation of GWAS.
Phenotype	Fold	Number of lead variants	Spearman's correlation coefficient of the lead variant effect size	Number of observed replicable variants	Number of expected replicable variants	Total expected power	PAT ratio
L*	Replication	14	0.94725	8	9.494	0.678	0.843
L*	1	15	0.935714	11	10.7193	0.71462	1.02619
L*	2	16	0.932353	12	11.184	0.698999	1.07296
L*	3	16	0.852941	11	11.1021	0.693883	0.990801
L*	4	16	0.947059	12	11.0898	0.693113	1.08207
L*	5	18	0.93808	12	12.1824	0.676802	0.985025
L*	6	17	0.987745	12	11.5198	0.677633	1.04169
L*	7	16	0.961765	13	10.9994	0.687462	1.18188
L*	8	17	0.92402	8	11.8236	0.695504	0.676615
L*	9	16	0.870588	10	10.9899	0.686869	0.909926
L*	10	17	0.953431	10	11.6143	0.683192	0.86101
a*	Replication	15	0.74286	5	9.057	0.604	0.552
a*	1	16	0.85	8	9.44718	0.590449	0.846813
a*	2	13	0.862637	6	8.13306	0.62562	0.737729
a*	3	13	0.659341	7	8.05003	0.619233	0.869561
a*	4	15	0.867857	8	8.8931	0.592873	0.899574
a*	5	14	0.868132	5	8.8746	0.6339	0.563406
a*	6	13	0.796703	8	8.00007	0.61539	0.999992
a*	7	15	0.882143	5	9.05511	0.603674	0.552174
a*	8	13	0.872078	6	8.04855	0.619119	0.745476
a*	9	12	0.86014	6	7.63881	0.636568	0.785462
a*	10	15	0.828571	6	9.2754	0.61836	0.646873
b*	Replication	12	0.83217	7	9.606	0.8	0.729
b*	1	15	0.978571	11	12.0009	0.800063	0.916595
b*	2	16	0.797059	11	12.0034	0.750209	0.916411
b*	3	15	0.914286	12	11.7646	0.784306	1.02001
b*	4	15	0.917857	9	11.4968	0.766451	0.782829
b*	5	16	0.941176	10	12.0949	0.755932	0.826794
b*	6	16	0.888235	12	12.3905	0.774408	0.968482
b*	7	15	0.946429	11	11.4181	0.761208	0.963381
b*	8	15	0.95	8	11.6357	0.775714	0.687539
b*	9	15	0.846429	10	11.4075	0.760498	0.876618
b*	10	16	0.95	10	12.4474	0.777961	0.803382
Abbreviations: Locus, GWAS locus; chr_locus, chromosome of the locus; bp_locus, base pair position (GRCh37/hg19) of the lead SNP in the locus; Gene.start, start base pair position of the gene; Gene.end, end base pair position of the gene; P.eqtl.locus, P-value of the GWAS lead SNP in the eQTL results; P.eqtl.min, minimum P-value of the eQTL in the locus; PP.H0, posterior probability for the null …

## Sheet: Data 9
Data 9. SNP-based heritability estimates of female subgroups according to age and partitioned heritability by LD quartiles and MAF quintiles.
Trait	Age group	N	h²	s.e. (h²)	P	MAF quintile	1st LD quartile		2nd LD quartile		3rd LD quartile		4th LD quartile		All quartiles
							h²	s.e. (h²)	h²	s.e. (h²)	h²	s.e. (h²)	h²	s.e. (h²)	h²	s.e. (h²)
L*	young age	11369	0.411962	0.037823	0.00177	(0.005, 0.049]	0.029	0.007	0.011	0.003	0.004	0.002	0.001	0.001	0.046	0.008
	middle age	17011	0.275225	0.027839	0.0653	(0.049, 0.131]	0.035	0.006	0.008	0.003	0.005	0.002	0.002	0.001	0.05	0.007
	old age	14390	0.239978	0.032528	0.199	(0.131, 0.239]	0.011	0.005	0.016	0.004	0.011	0.003	0.008	0.002	0.047	0.007
						(0.239, 0.365]	0.014	0.005	0.014	0.004	0.008	0.003	0.008	0.002	0.045	0.007
						(0.365, 0.5]	0.02	0.004	0.015	0.004	0.009	0.003	0.008	0.002	0.052	0.007
						All quintiles	0.115227	0.012091	0.064032	0.00790646	0.024942	0.00561608	0.033507	0.00411031	-	-
						Total, h² = 0.240, s.e. (h²) = 0.010, LDMS P-value = 7.12e-06
a*	young age	11369	0.310237	0.038897	0.0301	(0.005, 0.049]	0.04	0.007	0.01	0.003	0.002	0.002	0	0.001	0.053	0.008
	middle age	17011	0.255601	0.027826	0.0287	(0.049, 0.131]	0.024	0.006	0.016	0.004	0.002	0.002	0.004	0.001	0.046	0.007
	old age	14390	0.274967	0.032884	0.0245	(0.131, 0.239]	0.015	0.005	0.008	0.004	0.007	0.003	0.009	0.002	0.038	0.007
						(0.239, 0.365]	0.014	0.005	0.018	0.004	0.006	0.003	0.013	0.002	0.05	0.007
						(0.365, 0.5]	0.023	0.004	0.013	0.004	0.007	0.003	0.008	0.002	0.051	0.007
						All quintiles	0.12556	0.0122882	0.056199	0.008544	0.029914	0.00591608	0.020655	0.00374166	-	-
						Total, h² = 0.238, s.e. (h²) = 0.010, LDMS P-value = 1.64e-09
b*	young age	11369	0.307244	0.037844	0.0122	(0.005, 0.049]	0.036	0.007	0.003	0.003	0	0.002	0	0.001	0.04	0.008
	middle age	17011	0.265968	0.027619	0.114	(0.049, 0.131]	0.03	0.006	0.012	0.003	0.007	0.002	0.001	0.001	0.051	0.007
	old age	14390	0.177519	0.032287	0.0624	(0.131, 0.239]	0.022	0.005	0.012	0.004	0.006	0.003	0.006	0.002	0.046	0.007
						(0.239, 0.365]	0.019	0.005	0.013	0.004	0.007	0.003	0.007	0.002	0.046	0.007
						(0.365, 0.5]	0.018	0.004	0.016	0.004	0.01	0.003	0.006	0.002	0.05	0.007
						All quintiles	0.109603	0.0122882	0.064316	0.00812404	0.037646	0.00591608	0.028394	0.00374166	-	-
						Total, h² = 0.232, s.e. (h²) = 0.010, LDMS P-value = 6.29e-08
SNP-based heritability of subgroups divided by age was calculated only in females; young age (age < 37 years, n = 11,369), middle age (37 ≤ age < 50 years, n = 17,011), and old age (50 years ≤ age, n = 14,390).
Abbreviations: N, sample size in each age group; LD, linkage disequilibrium; MAF, minor allele frequency; h², SNP-based heritability estimate; s.e. (h²), standard error for SNP-based heritability.

## Sheet: Data 10
Data 10. Functional enrichment analysis using DEPICT at skin color trait-associated loci.
MeSH term	MeSH first level term	MeSH second level term	Nominal P-value			FDR
			L*	a*	b*	L*	a*	b*
A02.165	Cartilage	Musculoskeletal System	0.016	0.06	0.632	0.14	0.236	0.758
A02.835	Skeleton	Musculoskeletal System	0.994	0.381	0.062	0.996	0.513	0.391
A03.556	Gastrointestinal Tract	Digestive System	0.645	0.365	0.54	0.996	0.513	0.758
A03.620	Liver	Digestive System	0.45	0.161	0.302	0.996	0.323	0.572
A03.734	Pancreas	Digestive System	0.385	0.014	0.132	0.923	0.167	0.426
A04.411	Lung	Respiratory System	0.067	0.075	0.667	0.269	0.247	0.775
A05.360	Genitalia	Urogenital System	0.032	0.284	0.353	0.163	0.464	0.605
A05.810	Urinary Tract	Urogenital System	0.962	0.704	0.867	0.996	0.792	0.941
A06.407	Endocrine Glands	Endocrine System	0.144	0.117	0.182	0.431	0.323	0.468
A07.231	Blood Vessels	Cardiovascular System	0.316	0.008	0.37	0.833	0.142	0.605
A07.541	Heart	Cardiovascular System	0.868	0.989	0.624	0.996	1	0.758
A08.186	Central Nervous System	Nervous System	0.864	1	0.984	0.996	1	0.984
A08.713	Neurosecretory Systems	Nervous System	0.749	0.414	0.6	0.996	0.513	0.758
A09.371	Eye	Sense Organs	0.019	0.411	0.201	0.14	0.513	0.483
A09.531	Nose	Sense Organs	0.885	0.029	0.336	0.996	0.209	0.605
A10.165	Connective Tissue	Tissues	0.996	0.407	0.066	0.996	0.513	0.391
A10.272	Epithelium	Tissues	0.719	0.019	0.1	0.996	0.167	0.426
A10.336	Exocrine Glands	Tissues	0.004	0.751	0.946	0.089	0.819	0.973
A10.549	Lymphoid Tissue	Tissues	0.582	0.333	0.108	0.996	0.5	0.426
A10.615	Membranes	Tissues	0.127	0.147	0.551	0.417	0.323	0.758
A10.690	Muscles	Tissues	0.809	0.207	0.726	0.996	0.355	0.817
A11.063	Antibody Producing Cells	Cells	0.855	0.47	0.258	0.996	0.564	0.543
A11.066	Antigen Presenting Cells	Cells	0.788	0.157	0.271	0.996	0.323	0.543
A11.329	Connective Tissue Cells	Cells	0.007	0.066	0.004	0.089	0.236	0.147
A11.382	Endocrine Cells	Cells	0.084	0.041	0.027	0.304	0.211	0.321
A11.436	Epithelial Cells	Cells	0.649	0	0.561	0.996	0.001	0.758
A11.443	Erythroid Cells	Cells	0.961	0.135	0.889	0.996	0.323	0.941
A11.620	Muscle Cells	Cells	0.032	0.06	0.051	0.163	0.236	0.391
A11.627	Myeloid Cells	Cells	0.861	0.201	0.142	0.996	0.355	0.426
A11.872	Stem Cells	Cells	0.324	0.039	0.393	0.833	0.211	0.615
A14.549	Mouth	Stomatognathic System	0.066	0.616	0.625	0.269	0.715	0.758
A14.724	Pharynx	Stomatognathic System	0.989	0.934	0.016	0.996	0.989	0.296
A15.145	Blood	Hemic and Immune Systems	0.756	0.2	0.131	0.996	0.355	0.426
A15.378	Hematopoietic System	Hemic and Immune Systems	0.889	0.134	0.173	0.996	0.323	0.468
A15.382	Immune System	Hemic and Immune Systems	0.99	0.318	0.076	0.996	0.497	0.391
A17.815	Skin	Integumentary System	0.005	0.153	0.235	0.089	0.323	0.529
Abbreviations: FDR, false discovery rate; MeSH, Medical Subject Headings.

[truncated: 4 more sheets: Data 11, Data 12, Data 13, Data 14]
